# Supplementary material for: Cyclic Distraction–Compression Dynamization Technique Enhances the Bone Formation During Distraction Osteogenesis
Source: Front Bioeng Biotechnol. 2022 Jan 18;9:810723. doi: 10.3389/fbioe.2021.810723 (PMC8806138; doi:10.3389/fbioe.2021.810723)
Supplement: Supplementary file 1 [file Table2.XLSX]

## Sheet: Sheet1
	Ultimate load（N）	E-modulus（Gpa)	energy to failure(J/m2)	stiffness(N/mm)	Sample			Ultimate load（N）	E-modulus（Gpa)	energy to failure(J/m2)	stiffness(N/mm)	Sample			Ultimate load（N）	E-modulus（Gpa)	energy to failure(J/m2)	stiffness(N/mm)	Sample			Ultimate load（N）	E-modulus（Gpa)	energy to failure(J/m2)	stiffness(N/mm)	Sample
Sham(6W)	156.749	3.323	6104.03	326.817	A4-N		Sham(6W)	163.681	4.428	5239	322.701	B1-N		Sham(6W)	149.108	4.455	5263.02	304.064	C3-N		Sham(6W)	146.812	4.266	4440.93	291.177	D5-N
	154.718	4.494	5677.22	306.702	A6-N			152.024	4.484	5529.52	306.044	B3-N			153.263	4.618	7176.08	319.642	C12-N			153.694	4.332	4789.44	363.958	D10-N
	161.215	6.731	4009.86	459.379	A11-N			155.048	5.502	4799.36	375.515	B6-N			142.607	4.321	5589.62	326.666	C7-N			158.989	4.828	5094.74	327.138	D3-N
Control(6W)	43.366	0.879	1727.35	59.961	A4		Group1(6W)	57.344	1.654	2187.17	114.661	B1		Group2(6W)	76.825	2.621	2971.26	157.126	C3		Group3(6W)	75.738	2.95	2352.69	153.098	D5
	41.894	1.577	1481.22	85.068	A6			63.22	2.004	2328.71	136.762	B3			80.929	2.862	4261.11	207.084	C12			80.866	2.198	2890.24	215.043	D10
	37.242	2.021	891.138	137.925	A11			67.375	2.205	2451.83	175.445	B6			79.468	2.74	3504.91	183.52	C7			76.307	2.856	2794.04	187.607	D3
Con/Sham	0.276659	0.26452	0.282985	0.18347			Gro/Sham	0.35034	0.373532	0.417478	0.355317			Gro/Sham	0.515231	0.588328	0.564554	0.516753			Gro/Sham	0.515884	0.691514	0.529773	0.52579
	0.270777	0.350912	0.260906	0.277364				0.415855	0.446922	0.421141	0.44687				0.52804	0.619749	0.593794	0.647862				0.526149	0.507387	0.60346	0.590846
	0.231008	0.300253	0.222237	0.300242				0.434543	0.400763	0.510866	0.467212				0.557252	0.634112	0.627038	0.561797				0.479951	0.591549	0.548416	0.57348
Con/Sham(%)	27.66	26.45	28.29	18.34			Con/Sham(%)	35.03	37.35	41.74	35.53			Con/Sham(%)	51.52	58.83	56.45	51.67			Con/Sham(%)	51.58	69.15	52.97	52.57
	27.07	35.09	26.09	27.73				41.59	44.69	42.11	44.68				52.8	61.97	59.37	64.78				52.61	50.73	60.34	59.08
	23.1	30.02	22.22	30.02				43.45	40.76	51.08	46.72				55.72	63.41	62.7	56.17				47.99	59.15	54.8	57.34
Mean	25.9433	30.52	25.5333	25.3633			Mean	40.0233	40.9333	44.9767	42.31			Mean	53.3467	61.4033	59.5067	57.54			Mean	50.7267	59.6767	56.0367	56.33
SD	2.48001	4.34165	3.07305	6.18922			SD	4.42323	3.67307	5.28888	5.95959			SD	2.1527	2.34199	3.12724	6.66151			SD	2.42533	9.22129	3.83748	3.37047
