# Supplementary material for: Cyclic Distraction–Compression Dynamization Technique Enhances the Bone Formation During Distraction Osteogenesis
Source: Front Bioeng Biotechnol. 2022 Jan 18;9:810723. doi: 10.3389/fbioe.2021.810723 (PMC8806138; doi:10.3389/fbioe.2021.810723)
Supplement: Supplementary file 2 [file Table3.XLSX]

## Sheet: Sheet1
	HIF			VEGF			RUNX2			Osx			OCN			OPN
Control
	4W	6W		4W	6W		4W	6W		4W	6W		4W	6W		4W	6W
	0.384	0.437		0.485	0.517		0.091	0.365		0.158	0.345		0.201	0.499		0.192	0.455
	0.355	0.501		0.423	0.546		0.112	0.331		0.127	0.297		0.154	0.456		0.213	0.501
	0.429	0.533		0.389	0.572		0.164	0.324		0.149	0.306		0.189	0.478		0.226	0.487
MEAN	0.389333	0.490333		0.432333	0.545		0.122333	0.34		0.144667	0.316		0.181333	0.477667		0.210333	0.481
SD	0.0372872	0.0488808		0.0486758	0.0275136		0.037581	0.0219317		0.0159478	0.0255147		0.0244199	0.0215019		0.0171561	0.0235797
Group1
	4W	6W		4W	6W		4W	6W		4W	6W		4W	6W		4W	6W
	0.669	0.752		0.78	0.658		0.469	0.398		0.24	0.475		0.311	0.562		0.306	0.767
	0.758	0.836		0.762	0.673		0.402	0.412		0.356	0.543		0.267	0.593		0.285	0.658
	0.693	0.933		0.817	0.639		0.431	0.436		0.317	0.499		0.332	0.601		0.348	0.662
MEAN	0.706667	0.840333		0.786333	0.656667		0.434	0.415333		0.304333	0.505667		0.303333	0.585333		0.313	0.695667
SD	0.0460471	0.0905778		0.0280416	0.0170392		0.0336006	0.019218		0.0590282	0.0344867		0.0331713	0.0205994		0.032078	0.0618088
Group2
	4W	6W		4W	6W		4W	6W		4W	6W		4W	6W		4W	6W
	0.966	0.519		1.112	0.278		0.592	0.204		0.466	0.117		0.495	0.346		0.582	0.223
	1.273	0.423		0.978	0.301		0.697	0.153		0.483	0.103		0.513	0.389		0.484	0.367
	1.389	0.502		1.076	0.326		0.654	0.126		0.525	0.096		0.458	0.415		0.523	0.287
MEAN	1.20933	0.481333		1.05533	0.301667		0.647667	0.161		0.491333	0.105333		0.488667	0.383333		0.529667	0.292333
SD	0.218569	0.0512282		0.0693494	0.0240069		0.0527857	0.0396106		0.0303699	0.0106927		0.0280416	0.0348473		0.049339	0.072148
Group3
	4W	6W		4W	6W		4W	6W		4W	6W		4W	6W		4W	6W
	1.459	0.359		0.878	0.371		0.655	0.231		0.478	0.125		0.443	0.374		0.586	0.179
	1.132	0.446		0.931	0.402		0.614	0.178		0.531	0.078		0.587	0.342		0.446	0.273
	1.391	0.472		0.917	0.338		0.586	0.205		0.547	0.085		0.562	0.386		0.495	0.285
MEAN	1.32733	0.425667		0.908667	0.370333		0.618333	0.204667		0.518667	0.096		0.530667	0.367333		0.509	0.245667
SD	0.172547	0.0591805		0.0274651	0.0320052		0.0347035	0.0265016		0.0361156	0.0253574		0.0769437	0.022745		0.0710422	0.058046
