# Supplementary material for: Cyclic Distraction–Compression Dynamization Technique Enhances the Bone Formation During Distraction Osteogenesis
Source: Front Bioeng Biotechnol. 2022 Jan 18;9:810723. doi: 10.3389/fbioe.2021.810723 (PMC8806138; doi:10.3389/fbioe.2021.810723)
Supplement: Supplementary file 3 [file Table4.XLSX]

## Sheet: Sheet1
	4W						6W
	control	group1	group2	group3			control	group1	group2	group3
HIF-1α(pg/ml)	8.71	10.36	25.86	19.85			9.08	10.9	20.33	12.86
	5.31	11.45	19.23	21.52			6.66	9.56	12.56	20.65
	9.66	13.69	28.54	18.99			3.29	14.33	18.92	18.99
	7.25	16.33	15.62	16.71			6.11	7.65	13.77	15.37
	4.87	15.56	22.94	26.23			10.12	11.64	17.25	16.34
	8.89	12.14	13.67	14.28			4.15	16.12	13.62	19.11
MEAN	7.44833	13.255	20.9767	19.5967			6.56833	11.7	16.075	17.22
SD	1.99104	2.35967	5.8316	4.11661			2.67347	3.10094	3.20234	2.88709
	4W						6W
	control	group1	group2	group3			control	group1	group2	group3
VEGF(pg/ml)	18.7	29.73	34.74	42.45			23.89	32.95	51.68	42.95
	20.95	27.25	42.87	45.62			26.56	37.28	45.41	57.36
	25.34	23.45	36.42	37.88			34.82	34.45	54.06	46.25
	17.44	31.6	49.63	36.64			28.76	36.51	56.52	51.05
	21.89	26.51	45.89	37.25			21.77	43.37	49.86	42.38
	16.92	23.02	36.56	38.03			26.06	35.66	37.11	44.07
MEAN	20.2067	26.9267	41.0183	39.645			26.9767	36.7033	49.1067	47.3433
SD	3.17691	3.38603	6.02929	3.57933			4.52435	3.60743	6.98953	5.82956
