# Supplementary material for: Cyclic Distraction–Compression Dynamization Technique Enhances the Bone Formation During Distraction Osteogenesis
Source: Front Bioeng Biotechnol. 2022 Jan 18;9:810723. doi: 10.3389/fbioe.2021.810723 (PMC8806138; doi:10.3389/fbioe.2021.810723)
Supplement: Supplementary file 4 [file Table1.XLSX]

## Sheet: Sheet1
	BMD（mg/cm^3)	BV/TV（%）			BMD（mg/cm^3)	BV/TV（%）			BMD（mg/cm^3)	BV/TV（%）			BMD（mg/cm^3)	BV/TV（%）
Control				Group1				Group2				Group3
A1	348.7	30.9		B1	383.3	39.9		C1	548.2	55.7		D1	498.1	58.2
A2	327.5	29.5		B2	424.8	42.6		C2	496.7	59.2		D1	474.9	51.2
A3	314.5	32.2		B3	439.8	40.1		C3	502.7	52.3		D3	526.3	48.9
MEAN	330.233	30.8667			415.967	40.8667			515.867	55.7333			499.767	52.7667
SD	17.2631	1.35031			29.2674	1.50444			28.1617	3.45012			25.7405	4.8439
